# Supplementary material for: Incidence of fraud and adulterations in ASEAN food/feed exports: A 20-year analysis of RASFF’s notifications
Source: PLoS One. 2021 Nov 5;16(11):e0259298. doi: 10.1371/journal.pone.0259298 (PMC8570472; doi:10.1371/journal.pone.0259298)
Supplement: S1 Dataset — (XLSX) [file pone.0259298.s001.xlsx]

## Sheet: Singapore
	RASFF Portal
	Search result: 7 notifications
	Created on 15.02.2021
	Search criteria | Notified from 01/01/2000 | Notified till 31/12/2020 | Hazard category adulteration / fraud | Country Singapore (SG)
	product category	date	reference	product type	notification type	notification basis	notified by	countries concerned	subject	action taken	distribution status	risk decision
	fish and fish products	2015-04-07	2015.0437	food	alert	official control on the market	Italy	Albania (D), Austria (D), Belgium (D), Canada (D), Cyprus (D), Czech Republic (D), Denmark (D), Estonia (D), France (D), Germany (D), Honduras (D), Ireland (D), Italy (O), Kenya (D), Netherlands (D), New Zealand (D), Romania (D), Singapore (D), Spain (D), Sweden (D), Switzerland (D), Thailand (D), United States (D)	fraud - expiry dates changed of fish products from Italy	withdrawal from the market	distribution to other member countries	serious
	fruits and vegetables	2016-04-05	2016.AMU	food	border rejection	border control - consignment detained	United Kingdom	India (O), Singapore, United Kingdom	origin unclear of and absence of health certificate(s) and of certified analytical report for betel leaves from India, via Singapore	destruction	product not (yet) placed on the market	not serious
	fruits and vegetables	2016-04-06	2016.ANB	food	border rejection	border control - consignment detained	United Kingdom	India (O), Singapore, United Kingdom	origin unclear of and absence of health certificate(s) and of certified analytical report for betel leaves from India, via Singapore	destruction	product not (yet) placed on the market	not serious
	herbs and spices	2020-10-30	2020.4642	food	border rejection	border control - consignment detained	Latvia	Commission Services, Indonesia (O), Latvia, Singapore (O)	absence of certified analytical report for nutmeg from Indonesia, dispatched from Singapore	official detention	product not (yet) placed on the market	not serious
	nuts, nut products and seeds	2007-06-04	2007.BIJ	food	information	border control - consignment detained	Italy	China (O), Italy, Singapore (O)	absence of health certificate(s) and of certified analytical report for peanuts from China, via Singapore	re-dispatch	no distribution	undecided
	nuts, nut products and seeds	2012-08-30	2012.BSZ	food	border rejection	border control - consignment detained	United Kingdom	China (O), Philippines (O), Singapore, United Kingdom	improper health certificate(s) for peanut butter crisp from China, via the Philippines	destruction	no distribution	not serious
	nuts, nut products and seeds	2012-09-04	2012.BTD	food	border rejection	border control - consignment detained	United Kingdom	China (O), Philippines (O), Singapore, United Kingdom	absence of health certificate(s) for peanut butter from China, via the Philippines	destruction	no distribution	not serious
Version 1.9 | Cookie policy | Top

## Sheet: Thailand
	RASFF Portal
	Search result: 47 notifications
	Created on 13.02.2021
	Search criteria | Notified from 01/01/2000 | Notified till 01/12/2020 | Hazard category adulteration / fraud | Country Thailand (TH)
	product category	date	reference	product type	notification type	notification basis	notified by	countries concerned	subject	action taken	distribution status	risk decision
	fruits and vegetables	2014-03-28	2014.AOC	food	border rejection	border control - consignment detained	Norway	Norway, Thailand (O)	absence of Common Entry Document (CED) for coriander leaves, yard long beans, peppermint, eggplants (aubergines) from Thailand	destruction	product not (yet) placed on the market	not serious
	fish and fish products	2009-03-05	2009.AMK	food	border rejection	border control - consignment detained	Romania	Romania, Thailand (O)	absence of health certificate(s) for canned tuna fish in vegetable oil from Thailand	re-dispatch	no distribution	undecided
	other food product / mixed	2016-09-22	2016.BFM	food	border rejection	border control - consignment detained	United Kingdom	Thailand (O), United Kingdom	absence of health certificate(s) for fish products and bivalve molluscs from Thailand	import not authorised	product not (yet) placed on the market	not serious
	cereals and bakery products	2015-05-11	2015.AVX	food	border rejection	border control - consignment detained	United Kingdom	Hong Kong (O), Thailand (O), United Kingdom	absence of health certificate(s) for seaweed instant rice noodles from Thailand, dispatched from Hong Kong	destruction	product not (yet) placed on the market	not serious
	crustaceans and products thereof	2018-05-04	2018.1230	food	border rejection	border control - consignment detained	Norway	Norway, Thailand (O)	absence of health certificate(s) for shrimp powder from Thailand	re-dispatch	product not (yet) placed on the market	not serious
	fish and fish products	2004-05-10	2004.BAZ	Food	information	border control - consignment detained	Norway	Norway, Thailand (O), United States (O)	absence of health certificate(s) for tuna from Thailand, via the United States			undecided
	poultry meat and poultry meat products	2017-08-04	2017.BLF	food	border rejection	border control - consignment detained	United Kingdom	Commission Services, Thailand (O), United Kingdom	attempt to illegally import (dairy ingredient supplied from a third country not approved for supply of milk or milk based products) frozen cooked tikka marinated chicken diced breast containing yoghurt from Thailand	re-dispatch	product not (yet) placed on the market	not serious
	poultry meat and poultry meat products	2017-07-21	2017.BJG	food	border rejection	border control - consignment detained	United Kingdom	Thailand (O), United Kingdom	attempt to illegally import (dairy ingredient supplied from a third country not approved for supply of milk or milk based products) frozen cooked tikka marinated chicken slices containing yoghurt from Thailand	re-dispatch	product not (yet) placed on the market	not serious
	poultry meat and poultry meat products	2017-08-17	2017.BNA	food	border rejection	border control - consignment detained	United Kingdom	Austria, Commission Services, Thailand (O), United Kingdom	attempt to illegally import (dairy ingredient supplied from a third country not approved for supply of milk or milk based products) frozen steam cooked marinated chicken diced containing yoghurt from Thailand	re-dispatch	product not (yet) placed on the market	not serious
	poultry meat and poultry meat products	2017-08-17	2017.BNC	food	border rejection	border control - consignment detained	United Kingdom	Thailand (O), United Kingdom	attempt to illegally import (dairy ingredient supplied from a third country not approved for supply of milk or milk based products) frozen steam cooked marinated chicken diced containing yoghurt from Thailand	re-dispatch	product not (yet) placed on the market	not serious
	poultry meat and poultry meat products	2017-08-11	2017.BMO	food	border rejection	border control - consignment detained	United Kingdom	Thailand (O), United Kingdom	attempt to illegally import (dairy ingredient supplied from an establishment which does not appear on any approved dairy establishment for supply of milk or milk based products) frozen cooked tikka marinated chicken diced breast containing yoghurt from Thailand	re-dispatch	product not (yet) placed on the market	not serious
	fish and fish products	2016-09-23	2016.BFQ	food	border rejection	border control - consignment detained	United Kingdom	Thailand (O), United Kingdom	attempt to illegally import (entry of products of animal origin) mussels in sauce from Thailand	destruction	product not (yet) placed on the market	not serious
	fruits and vegetables	2014-08-06	2014.BHJ	food	border rejection	border control - consignment detained	United Kingdom	Thailand (O), United Kingdom	attempt to illegally import aubergines from Thailand	import not authorised	product not (yet) placed on the market	not serious
	fruits and vegetables	2014-11-12	2014.BTP	food	border rejection	border control - consignment detained	United Kingdom	Thailand (O), United Kingdom	attempt to illegally import betel leaves from Thailand	import not authorised	product not (yet) placed on the market	not serious
	fruits and vegetables	2011-02-14	2011.0184	food	information for follow-up	official control on the market	Denmark	Denmark (D), Sweden (O), Thailand (O)	attempt to illegally import fresh herbs and vegetables from Thailand, via Sweden	withdrawal from the market	distribution on the market (possible)	undecided
	cephalopods and products thereof	2007-04-23	2007.BAG	food	information	border control - consignment detained	Greece	Greece, Indonesia (O), Thailand (O)	attempt to illegally import frozen octopus from Indonesia exported from Thailand	re-dispatch	no distribution	undecided
	other food product / mixed	2007-08-17	2007.BYM	food	information	border control - consignment detained	Belgium	Belgium, Thailand (O)	attempt to illegally import various products of animal origin from Thailand	destruction	no distribution	undecided
	poultry meat and poultry meat products	2009-04-24	2009.0522	food	information	official control on the market	Denmark	Denmark (D/O), Sweden (D), Thailand (O)	fraud - expiry dates changed of chicken meat in teriyaki on a stick from Thailand relabelled in Denmark	withdrawal from the market	distribution on the market (possible)	undecided
	fish and fish products	2015-04-07	2015.0437	food	alert	official control on the market	Italy	Albania (D), Austria (D), Belgium (D), Canada (D), Cyprus (D), Czech Republic (D), Denmark (D), Estonia (D), France (D), Germany (D), Honduras (D), Ireland (D), Italy (O), Kenya (D), Netherlands (D), New Zealand (D), Romania (D), Singapore (D), Spain (D), Sweden (D), Switzerland (D), Thailand (D), United States (D)	fraud - expiry dates changed of fish products from Italy	withdrawal from the market	distribution to other member countries	serious
	fish and fish products	2008-05-06	2008.ASF	food	border rejection	border control - consignment detained	United Kingdom	Thailand (O), United Kingdom	fraudulent health certificate(s) for frozen whole fish from Thailand	re-dispatch or destruction	no distribution	undecided
	other food product / mixed	2018-09-21	2018.2639	food	information for attention	official control on the market	Norway	Norway (D), Spain, Thailand (O)	illegal import of collagen casings from Thailand, with raw material from Spain	destruction	distribution restricted to notifying country	not serious
	other food product / mixed	2014-10-03	2014.1348	food	information for attention	official control on the market	Switzerland	Switzerland (D), Thailand (O)	illegal import of frozen insects and sausages from Thailand	official detention	distribution restricted to notifying country	not serious
	poultry meat and poultry meat products	2019-06-28	2019.2334	food	border rejection	border control - consignment detained	United Kingdom	Austria, Thailand (O), United Kingdom	improper health certificate(s) (expiry dates not mentioned) for frozen salted chicken breasts from Thailand	re-dispatch	product not (yet) placed on the market	not serious
	soups, broths, sauces and condiments	2014-04-10	2014.AQB	food	border rejection	border control - consignment detained	Cyprus	Cyprus, Thailand (O)	improper health certificate(s) (wrong approval number) for fish sauce from Thailand	import not authorised	product not (yet) placed on the market	not serious
	feed materials	2014-05-22	2014.AUN	feed	border rejection	border control - consignment detained	Italy	Italy, Thailand (O)	improper health certificate(s) for pet food from Thailand	re-dispatch	product not (yet) placed on the market	not serious
	crustaceans and products thereof	2007-01-22	2007.0049	food	alert	official control on the market	Germany	Germany (D), Netherlands (O), Spain, Thailand (O)	paraffin (presence) in shrimp paste from Thailand, via the Netherlands	official detention	distribution on the market (possible)	undecided
	poultry meat and poultry meat products	2016-04-28	2016.AQF	food	border rejection	border control - consignment detained	United Kingdom	Thailand (O), United Kingdom	poor temperature control - rupture of the cold chain - of and improper common (veterinary) entry document - C(V)ED for frozen prepared chicken meat (gallus domesticus) from Thailand	import not authorised	product not (yet) placed on the market	not serious
	feed materials	2019-08-02	2019.2844	feed	information for follow-up	border control - consignment released	Lithuania	Latvia, Lithuania, Thailand (O)	presence of ruminant DNA in and suspicion of fraudulent health certificate(s) for fish meal certified as originating from Thailand	re-dispatch	product not (yet) placed on the market	not serious
	feed materials	2019-09-02	2019.3116	feed	border rejection	border control - consignment detained	Lithuania	Latvia, Lithuania, Thailand (O)	presence of ruminant DNA in and suspicion of fraudulent health certificate(s) for fish meal certified as originating from Thailand	re-dispatch	product not (yet) placed on the market	not serious
	cocoa and cocoa preparations, coffee and tea	2007-02-02	2007.0085	food	alert	official control on the market	Germany	Denmark, Germany (D), Netherlands, Thailand (O)	unauthorised placing on the market (53,57% senna leaves; 17,86% senna fruit. 28,57% chrysanthemum) of herbal tea containing senna leaves and senna fruits from Thailand via the Netherlands	withdrawal from the market	distribution on the market (possible)	undecided
	cocoa and cocoa preparations, coffee and tea	2007-02-02	2007.0087	food	alert	official control on the market	Germany	Belgium (D), Denmark (D), Finland (D), Germany (D), Ireland (D), Netherlands, Sweden (D), Thailand (O), United Kingdom (D)	unauthorised placing on the market (75 % Senna leaves, 25 % Senna fruits) of herbal tea containing senna leaves and senna fruits from Thailand via the Netherlands	withdrawal from the market	distribution on the market (possible)	undecided
	cocoa and cocoa preparations, coffee and tea	2006-11-15	2006.0799	food	alert	official control on the market	Germany	Germany (D), Netherlands (O), Thailand (O)	unauthorised placing on the market (75 % Senna leaves, 25 % Senna fruits) of herbal tea containing Senna leaves from Thailand via the Netherlands	withdrawal from the market	distribution on the market (possible)	undecided
	cocoa and cocoa preparations, coffee and tea	2007-02-02	2007.0086	food	alert	official control on the market	Germany	Denmark, Germany (D), Netherlands (O), Thailand (O)	unauthorised placing on the market (75% senna leaves; 25% senna fruits) of herbal tea containing senna leaves and senna fruits from Thailand via the Netherlands	withdrawal from the market	distribution on the market (possible)	undecided
	dietetic foods, food supplements, fortified foods	2006-07-20	2006.0451	food	alert	official control on the market	Germany	Germany (D), Greece (D), Netherlands, Spain (D), Thailand (O)	unauthorised placing on the market (75% Senna leaves) of Senna herbal infusion from Thailand via the Netherlands	product recall or withdrawal	distribution on the market (possible)	undecided
	fish and fish products	2018-01-12	2018.0090	food	border rejection	border control - consignment detained	Norway	Norway, Thailand (O)	unauthorised placing on the market (composite product with milk ingredient that is not authorised for import into the EU) of frozen sushi burger from Thailand	re-dispatch	product not (yet) placed on the market	not serious
	fruits and vegetables	2013-11-12	2013.BYB	food	border rejection	border control - consignment detained	Italy	Italy, Thailand (O)	unauthorised placing on the market of canned yanang leaves extract (Tiliacora trianda) from Thailand	import not authorised	product not (yet) placed on the market	not serious
	nuts, nut products and seeds	2010-02-11	2010.AGU	food	border rejection	border control - consignment detained	Finland	Finland, Thailand (O)	unauthorised placing on the market of dried sliced betel nut from Thailand	official detention	no distribution	undecided
	cocoa and cocoa preparations, coffee and tea	2009-02-05	2009.0139	food	information	official control on the market	Norway	Norway (D), Thailand (O)	unauthorised placing on the market of flavoured green tea from Thailand containing Senna and Garcinia (Sennae folium, Sennae fructus and Garcinia atroviridis)	destruction	distribution restricted to notifying country	undecided
	cocoa and cocoa preparations, coffee and tea	2008-10-08	2008.1215	food	information	official control on the market	Norway	Germany, Norway (D), Thailand (O)	unauthorised placing on the market of herbal infusion containing senna leaves and pods and Garcinia atroviridis from Thailand	destruction	distribution restricted to notifying country	undecided
	cocoa and cocoa preparations, coffee and tea	2008-10-08	2008.1216	food	information	official control on the market	Norway	Norway (D), Thailand (O)	unauthorised placing on the market of herbal infusion containing senna leaves and senna pods from Thailand	destruction	distribution restricted to notifying country	undecided
	cocoa and cocoa preparations, coffee and tea	2008-10-23	2008.1307	food	information	official control on the market	Norway	Norway (D), Thailand (O)	unauthorised placing on the market of herbal infusion containing senna leaves and senna pods from Thailand	destruction	distribution restricted to notifying country	undecided
	cocoa and cocoa preparations, coffee and tea	2009-02-05	2009.0141	food	information	official control on the market	Norway	Norway (D), Thailand (O)	unauthorised placing on the market of herbal infusion from Thailand containing Senna (Sennae folium and Sennae fructus)	destruction	distribution restricted to notifying country	undecided
	dietetic foods, food supplements, fortified foods	2013-04-12	2013.ATP	food	border rejection	border control - consignment detained	Germany	Germany, Thailand (O)	unauthorised placing on the market of herbal tea containing senna (Cassia angustifolia) from Thailand	import not authorised	product not (yet) placed on the market	not serious
	dietetic foods, food supplements, fortified foods	2015-08-07	2015.1019	food	information for follow-up	official control on the market	Sweden	Netherlands (D), Sweden (D), Thailand (O)	unauthorised placing on the market of herbal tea containing senna from Thailand, via the Netherlands		no distribution from notifying country	undecided
	herbs and spices	2008-10-17	2008.1278	food	information	official control on the market	Norway	Norway (D), Thailand (O)	unauthorised placing on the market of herbal tea containing senna leaves, senna fruits and Chrysanthemum indicum from Thailand	destruction	distribution restricted to notifying country	undecided
	cocoa and cocoa preparations, coffee and tea	2009-01-26	2009.0082	food	information	official control on the market	Germany	Germany (D), Netherlands (O), Thailand (O)	unauthorised placing on the market of herbal tea containing senna leaves, senna pods and senna seeds from Thailand, via the Netherlands		distribution on the market (possible)	undecided
	dietetic foods, food supplements, fortified foods	2006-10-30	2006.0754	food	alert	official control on the market	Germany	Germany (D), Netherlands (O), Thailand (O)	unauthorised placing on the market of Senna herbal infusion from Thailand via the Netherlands	official detention	distribution on the market (possible)	undecided
Version 1.9 | Cookie policy | Top

## Sheet: Viet Nam
	RASFF Portal
	Search result: 26 notifications
	Created on 15.02.2021
	Search criteria | Notified from 01/01/2000 | Notified till 31/12/2020 | Hazard category adulteration / fraud | Country Vietnam (VN)
	product category	date	reference	product type	notification type	notification basis	notified by	countries concerned	subject	action taken	distribution status	risk decision
	herbs and spices	2016-01-19	2016.ACH	food	border rejection	border control - consignment detained	United Kingdom	United Kingdom, Vietnam (O)	absence of Common Entry Document (CED) for fresh mint from Vietnam	destruction	product not (yet) placed on the market	undecided
	other food product / mixed	2007-11-27	2007.CSM	food	information	border control - consignment detained	Poland	Poland, Vietnam (O)	absence of health certificate(s) and improper health certificate(s) for frozen crustaceans and eel from Vietnam	re-dispatch	no distribution	undecided
	fruits and vegetables	2017-01-17	2017.ABY	food	border rejection	border control - consignment detained	United Kingdom	United Kingdom, Vietnam (O)	absence of health certificate(s) for dragon fruit from Vietnam		product not (yet) placed on the market	not serious
	crustaceans and products thereof	2011-05-12	2011.BBK	food	border rejection	border control - consignment detained	Poland	Poland, Vietnam (O)	absence of health certificate(s) for frozen raw black tiger shrimps (Penaeus monodon) from Vietnam	re-dispatch	no distribution	undecided
	molluscs and products thereof - (obsolete)	2003-08-14	2003.BOQ	Food	information	border control - consignment detained	Sweden	Sweden, Vietnam (O)	absence of health certificate(s) for squid sausages from Vietnam	destruction		undecided
	other food product / mixed	2007-03-12	2007.AQA	food	information	border control - consignment detained	United Kingdom	United Kingdom, Vietnam (O)	attempt to illegally import and absence of health certificate(s) for various food products from Vietnam	re-dispatch	no distribution	undecided
	fruits and vegetables	2016-09-22	2016.BFN	food	border rejection	border control - consignment detained	United Kingdom	United Kingdom, Vietnam (O)	attempt to illegally import coriander from Vietnam	import not authorised	product not (yet) placed on the market	not serious
	fruits and vegetables	2015-07-22	2015.BES	food	border rejection	border control - consignment detained	United Kingdom	United Kingdom, Vietnam (O)	attempt to illegally import fresh mint from Vietnam	destruction	product not (yet) placed on the market	not serious
	herbs and spices	2016-11-08	2016.BLH	food	border rejection	border control - consignment detained	United Kingdom	United Kingdom, Vietnam (O)	attempt to illegally import fresh mint from Vietnam	destruction	product not (yet) placed on the market	not serious
	bivalve molluscs and products thereof	2009-07-06	2009.BGK	food	border rejection	border control - consignment detained	Netherlands	Netherlands, Vietnam (O)	fraudulent health certificate(s) for frozen baby clams (Ruditapes philippinarum) from Vietnam	destruction	no distribution	undecided
	bivalve molluscs and products thereof	2012-11-08	2012.CFN	food	border rejection	border control - consignment detained	Spain	Spain, Vietnam (O)	fraudulent health certificate(s) for frozen clams from Vietnam	import not authorised	no distribution	not serious
	bivalve molluscs and products thereof	2009-07-06	2009.BGI	food	border rejection	border control - consignment detained	Netherlands	Netherlands, Vietnam (O)	fraudulent health certificate(s) for frozen IQF mussel meat (Mytilus smaragdinus) from Vietnam	destruction	no distribution	undecided
	bivalve molluscs and products thereof	2009-07-06	2009.BGG	food	border rejection	border control - consignment detained	Netherlands	Netherlands, Vietnam (O)	fraudulent health certificate(s) for frozen mussel meat IQF (Mytilus smaragdinus) from Vietnam	destruction	no distribution	undecided
	fish and fish products	2009-09-29	2009.BSL	food	border rejection	border control - consignment detained	Bulgaria	Bulgaria, Vietnam (O)	fraudulent health certificate(s) for pangasius fillets from Vietnam	re-dispatch	no distribution	undecided
	bivalve molluscs and products thereof	2015-06-01	2015.0656	food	information for follow-up	border control - consignment released	United Kingdom	Spain (D), United Kingdom, Vietnam (O)	illegal import of frozen blanched whole clams in shell from Vietnam	informing authorities	distribution to other member countries	not serious
	fish and fish products	2017-09-13	2017.1422	food	information for attention	border control - consignment released	Norway	Germany, Norway (D), Vietnam (O)	illegal import of frozen tempura fishstick, frozen breaded butterfly prawn, frozen tempura prawn and frozen oriental prawn roll from Vietnam	withdrawal from the market	distribution restricted to notifying country	not serious
	herbs and spices	2015-06-15	2015.0764	food	information for attention	border control - consignment released	United Kingdom	United Kingdom (D), Vietnam (O)	illegal import of mint from Vietnam	seizure	distribution restricted to notifying country	not serious
	fish and fish products	2010-04-22	2010.ASS	food	border rejection	border control - consignment detained	Poland	Poland, Vietnam (O)	improper health certificate(s) (mentioned seal was missing) for frozen pangasius fillets from Vietnam	re-dispatch	no distribution	undecided
	bivalve molluscs and products thereof	2015-04-27	2015.ATG	food	border rejection	border control - consignment detained	Spain	Spain, Vietnam (O)	improper import declaration (product not heat-treated) for frozen cooked clams from Vietnam	import not authorised	product not (yet) placed on the market	not serious
	herbs and spices	2015-04-24	2015.ASZ	food	border rejection	border control - consignment detained	United Kingdom	United Kingdom, Vietnam (O)	missing import declaration for mint from Vietnam	import not authorised	product not (yet) placed on the market	serious
	fish and fish products	2011-11-14	2011.CIT	food	border rejection	border control - consignment detained	Netherlands	Netherlands, Vietnam (O)	poor temperature control - rupture of the cold chain - of and absence of health certificate(s) for frozen pangasius from Vietnam	re-dispatch	no distribution	undecided
	meat and meat products (other than poultry)	2012-12-12	2012.1710	food	information for follow-up	official control on the market	Finland	Finland (D), Sweden (D/O), Vietnam (O)	unauthorised import of dried pork skin from Vietnam, via Sweden	destruction	distribution restricted to notifying country	not serious
	crustaceans and products thereof	2010-03-10	2010.0303	food	information	official control on the market	France	Belgium (O), France (D), Vietnam (O)	unauthorised import of shrimps from Vietnam, via Belgium	destruction	distribution restricted to notifying country	undecided
	fish and fish products	2017-02-10	2017.AGO	food	border rejection	border control - consignment detained	Poland	Poland, Vietnam (O)	unauthorised operator and absence of health certificate(s) for anchovy sauce (Stolephorus indicus) from Vietnam	re-dispatch	product not (yet) placed on the market	not serious
	dietetic foods, food supplements, fortified foods	2015-01-16	2015.ABZ	food	border rejection	border control - consignment detained	Czech Republic	Czech Republic, Slovakia (D), Ukraine (O), Vietnam (O)	unauthorised placing on the market of food supplements containing Stephania or Chelidonium majus from Vietnam and Ukraine	official detention	product not (yet) placed on the market	not serious
	cocoa and cocoa preparations, coffee and tea	2009-02-04	2009.0132	food	information	official control on the market	Germany	Germany (D), Vietnam (O)	unauthorised placing on the market of herbal infusion containing senna leaves from Vietnam	seizure	distribution restricted to notifying country	undecided
Version 1.9 | Cookie policy | Top

## Sheet: Indonesia
	RASFF Portal
	Search result: 19 notifications
	Created on 15.02.2021
	Search criteria | Notified from 01/01/2000 | Notified till 31/12/2020 | Hazard category adulteration / fraud | Country Indonesia (ID)
	product category	date	reference	product type	notification type	notification basis	notified by	countries concerned	subject	action taken	distribution status	risk decision
	herbs and spices	2020-10-30	2020.4642	food	border rejection	border control - consignment detained	Latvia	Commission Services, Indonesia (O), Latvia, Singapore (O)	absence of certified analytical report for nutmeg from Indonesia, dispatched from Singapore	official detention	product not (yet) placed on the market	not serious
	herbs and spices	2019-07-05	2019.2440	food	border rejection	border control - consignment detained	Poland	Indonesia (O), Poland	absence of health certificate(s) and of certified analytical report for nutmeg from Indonesia	re-dispatch	product not (yet) placed on the market	not serious
	herbs and spices	2016-06-28	2016.AXG	food	border rejection	border control - consignment detained	Netherlands	Indonesia (O), Netherlands	absence of health certificate(s) for nutmeg from Indonesia	informing consignor	product not (yet) placed on the market	not serious
	herbs and spices	2016-06-28	2016.AXH	food	border rejection	border control - consignment detained	Netherlands	Indonesia (O), Netherlands	absence of health certificate(s) for nutmeg from Indonesia	informing consignor	product not (yet) placed on the market	not serious
	herbs and spices	2016-06-30	2016.AXK	food	border rejection	border control - consignment detained	Netherlands	Indonesia (O), Netherlands	absence of health certificate(s) for nutmeg from Indonesia	informing consignor	product not (yet) placed on the market	not serious
	herbs and spices	2016-06-30	2016.AXN	food	border rejection	border control - consignment detained	Netherlands	Indonesia (O), Netherlands	absence of health certificate(s) for nutmeg from Indonesia	informing consignor	product not (yet) placed on the market	not serious
	herbs and spices	2016-06-30	2016.AXP	food	border rejection	border control - consignment detained	Netherlands	Indonesia (O), Netherlands	absence of health certificate(s) for nutmeg from Indonesia	informing consignor	product not (yet) placed on the market	undecided
	herbs and spices	2016-06-30	2016.AXQ	food	border rejection	border control - consignment detained	Netherlands	Indonesia (O), Netherlands	absence of health certificate(s) for nutmeg from Indonesia	informing consignor	product not (yet) placed on the market	not serious
	herbs and spices	2016-07-01	2016.AXX	food	border rejection	border control - consignment detained	Netherlands	Indonesia (O), Netherlands	absence of health certificate(s) for nutmeg from Indonesia	informing consignor	product not (yet) placed on the market	not serious
	herbs and spices	2016-07-01	2016.AXY	food	border rejection	border control - consignment detained	Netherlands	Indonesia (O), Netherlands	absence of health certificate(s) for nutmeg from Indonesia	informing consignor	product not (yet) placed on the market	not serious
	herbs and spices	2019-03-28	2019.1179	food	border rejection	border control - consignment detained	Italy	Indonesia (O), Italy	absence of health certificate(s) for nutmeg from Indonesia	re-dispatch	product not (yet) placed on the market	not serious
	herbs and spices	2016-07-04	2016.AYD	food	border rejection	border control - consignment detained	Netherlands	Indonesia (O), Netherlands	absence of health certificate(s) for whole nutmeg from Indonesia	informing consignor	product not (yet) placed on the market	not serious
	herbs and spices	2016-07-04	2016.AYF	food	border rejection	border control - consignment detained	Netherlands	Indonesia (O), Netherlands	absence of health certificate(s) for whole nutmeg from Indonesia	informing consignor	product not (yet) placed on the market	not serious
	herbs and spices	2016-07-04	2016.AYC	food	border rejection	border control - consignment detained	Netherlands	Indonesia (O), Netherlands	aflatoxins (B1 = 16; Tot. = 17 µg/kg - ppb) in and absence of health certificate(s) for whole nutmeg from Indonesia	informing consignor	product not (yet) placed on the market	serious
	cephalopods and products thereof	2007-04-23	2007.BAG	food	information	border control - consignment detained	Greece	Greece, Indonesia (O), Thailand (O)	attempt to illegally import frozen octopus from Indonesia exported from Thailand	re-dispatch	no distribution	undecided
	cephalopods and products thereof	2019-03-29	2019.1206	food	border rejection	border control - consignment detained	Italy	Indonesia (O), Italy	E 316 - sodium erythorbate unauthorised in and improper health certificate(s) (no match with label for net quantity and species) for frozen boiled cut octopus from Indonesia	destruction	product not (yet) placed on the market	not serious
	herbs and spices	2016-07-22	2016.BAO	food	border rejection	border control - consignment detained	France	France, Indonesia (O)	improper certified analytical report for whole nutmeg from Indonesia	return to consignor	product not (yet) placed on the market	not serious
	herbs and spices	2016-06-30	2016.AXO	food	border rejection	border control - consignment detained	Slovenia	Hungary, Indonesia (O), Slovenia	improper health certificate(s) for ground nutmeg from Indonesia	official detention	product not (yet) placed on the market	not serious
	crustaceans and products thereof	2019-06-27	2019.2316	food	border rejection	border control - consignment detained	United Kingdom	Indonesia (O), United Kingdom	improper health certificate(s) for pasteurised crabmeat from Indonesia	re-dispatch	product not (yet) placed on the market	not serious
Version 1.9 | Cookie policy | Top

## Sheet: Philippines
	RASFF Portal
	Search result: 37 notifications
	Created on 13.02.2021
	Search criteria | Notified from 01/01/2000 | Notified till 01/12/2020 | Hazard category adulteration / fraud | Country Philippines (PH)
	product category	date	reference	product type	notification type	notification basis	notified by	countries concerned	subject	action taken	distribution status	risk decision
	fish and fish products	2008-07-10	2008.BBY	food	border rejection	border control - consignment detained	Cyprus	Cyprus, Philippines (O)	absence of health certificate(s) for canned tuna from the Philippines	re-dispatch or destruction	no distribution	undecided
	soups, broths, sauces and condiments	2018-11-08	2018.3214	food	border rejection	border control - consignment detained	Norway	Norway, Philippines (O)	absence of health certificate(s) for fish sauce from the Philippines	destruction	product not (yet) placed on the market	not serious
	nuts, nut products and seeds	2012-09-04	2012.BTD	food	border rejection	border control - consignment detained	United Kingdom	China (O), Philippines (O), Singapore, United Kingdom	absence of health certificate(s) for peanut butter from China, via the Philippines	destruction	no distribution	not serious
	fish and fish products	2008-07-09	2008.BBT	food	border rejection	border control - consignment detained	Cyprus	Cyprus, Philippines (O)	absence of health certificate(s) for tuna spread from the Philippines	official detention	no distribution	undecided
	soups, broths, sauces and condiments	2017-10-03	2017.BTT	food	border rejection	border control - consignment detained	Portugal	Philippines (O), Portugal, Spain	attempt to illegally import and unauthorised operator for anchovy sauce from the Philippines	destruction	product not (yet) placed on the market	not serious
	poultry meat and poultry meat products	2011-02-22	2011.AKS	food	border rejection	border control - consignment detained	Norway	Norway, Philippines (O)	attempt to illegally import chicken spread from the Philippines	re-dispatch or destruction	no distribution	undecided
	confectionery	2011-11-18	2011.CKJ	food	border rejection	border control - consignment detained	Italy	Italy, Philippines (O)	attempt to illegally import ice cream from the Philippines	re-dispatch	no distribution	undecided
	wild caught crustaceans and products thereof - (obsolete)	2003-11-20	2003.CKB	Food	information	border control - consignment detained	Italy	Italy, Philippines (O)	fraud with frozen shrimps	re-dispatch		undecided
	wild caught crustaceans and products thereof - (obsolete)	2003-08-06	2003.BMU	Food	information	border control - consignment detained	Belgium	Belgium, Philippines (O)	fraud with shrimps (Solenocera spp.)	official detention		undecided
	wild caught crustaceans and products thereof - (obsolete)	2003-08-06	2003.BNA	Food	information	border control - consignment detained	Belgium	Belgium, Philippines (O)	fraud with shrimps (Solenocera spp.)	official detention		undecided
	wild caught crustaceans and products thereof - (obsolete)	2003-08-05	2003.208	Food	alert	official control on the market	Belgium	Belgium, Dominican Republic (D), Netherlands (D), Philippines (O), Portugal (D), Spain (D)	fraud with shrimps (Solenocera spp)			undecided
	milk and milk products	2012-07-20	2012.1036	food	information for attention	official control on the market	United Kingdom	Philippines (O), United Kingdom (D)	illegal import (product manufactured in the Philippines has been found to contain a non-approved dairy ingredient supplied from a third country not approved for supply of milk or milk based products) of milk product from the Philippines		distribution restricted to notifying country	undecided
	prepared dishes and snacks	2018-05-14	2018.1325	food	information for follow-up	official control on the market	Norway	Netherlands, Norway (D), Philippines (O)	illegal import (unauthorised use of eggs and poultry extract) of beef, seafood and chicken flavoured instant noodles from the Philippines, via the Netherlands	destruction	no distribution from notifying country	not serious
	prepared dishes and snacks	2018-05-15	2018.1335	food	information for follow-up	official control on the market	Norway	Netherlands, Norway (D), Philippines (O), United Kingdom	illegal import (unauthorised use of milk) of various snacks from the Philippines, via the Netherlands and via the United Kingdom	destruction	no distribution from notifying country	not serious
	prepared dishes and snacks	2006-07-06	2006.BOC	food	information	official control on the market	Italy	Austria (D), Italy (D), Philippines (O)	illegal import of bacon and ham spread from the Philippines	seizure	distribution restricted to notifying country	undecided
	meat and meat products (other than poultry)	2006-06-07	2006.BHJ	food	information	official control on the market	Italy	Italy (D), Philippines (O)	illegal import of bacon spread from the Philippines	product recall or withdrawal	distribution restricted to notifying country	undecided
	prepared dishes and snacks	2006-07-06	2006.BNY	food	information	official control on the market	Italy	Italy (D), Philippines (O)	illegal import of beef loaf from the Philippines	seizure	distribution restricted to notifying country	undecided
	meat and meat products (other than poultry)	2006-07-06	2006.BNR	food	information	official control on the market	Italy	Italy (D), Philippines (O)	illegal import of canned corned beef from the Philippines	seizure	distribution restricted to notifying country	undecided
	meat and meat products (other than poultry)	2006-07-06	2006.BOA	food	information	official control on the market	Italy	Italy (D), Philippines (O)	illegal import of canned corned beef from the Philippines	seizure	distribution restricted to notifying country	undecided
	prepared dishes and snacks	2006-07-06	2006.BNW	food	information	official control on the market	Italy	Italy (D), Philippines (O)	illegal import of canned meat product from the Philippines	seizure	distribution restricted to notifying country	undecided
	prepared dishes and snacks	2008-12-30	2008.1703	food	information	official control on the market	Italy	Italy (D), Philippines (O)	illegal import of canned pork and beans from the Philippines	seizure	information on distribution not (yet) available	undecided
	prepared dishes and snacks	2008-12-30	2008.1704	food	information	official control on the market	Italy	Italy (D), Philippines (O)	illegal import of canned pork and beef livers' pate from the Philippines	seizure	information on distribution not (yet) available	undecided
	soups, broths, sauces and condiments	2006-06-07	2006.BHL	food	information	official control on the market	Italy	Italy (D), Philippines (O)	illegal import of chicken noodle soup from the Philippines	product recall or withdrawal	distribution restricted to notifying country	undecided
	poultry meat and poultry meat products	2006-06-07	2006.0360	food	alert	official control on the market	Italy	France (D), Italy (D), Philippines (O)	illegal import of chicken spread from the Philippines	product recall or withdrawal	distribution restricted to notifying country	undecided
	soups, broths, sauces and condiments	2019-12-20	2019.4611	food	information for attention	official control on the market	Italy	Italy (D), Philippines (O)	illegal import of chicken, ham and bacon spread from the Philippines	seizure	information on distribution not (yet) available	not serious
	prepared dishes and snacks	2006-07-06	2006.BNO	food	information	official control on the market	Italy	Italy (D), Philippines (O)	illegal import of corned beef with onions from the Philippines	seizure	distribution restricted to notifying country	undecided
	meat and meat products (other than poultry)	2006-06-07	2006.BHK	food	information	official control on the market	Italy	Italy (D), Philippines (O)	illegal import of ham spread from the Philippines	product recall or withdrawal	distribution restricted to notifying country	undecided
	prepared dishes and snacks	2006-07-06	2006.BOB	food	information	official control on the market	Italy	Austria (D), France (D), Italy (D), Philippines (O)	illegal import of instant meals from the Philippines	seizure	distribution restricted to notifying country	undecided
	prepared dishes and snacks	2006-07-06	2006.BNX	food	information	official control on the market	Italy	Austria (D), France (D), Greece (D), Italy (D), Philippines (O)	illegal import of liver spread from the Philippines	seizure	distribution restricted to notifying country	undecided
	meat and meat products (other than poultry)	2006-07-06	2006.BNZ	food	information	official control on the market	Italy	Italy (D), Philippines (O)	illegal import of meat loaf from the Philippines	seizure	distribution restricted to notifying country	undecided
	prepared dishes and snacks	2006-07-06	2006.BNS	food	information	official control on the market	Italy	Italy (D), Philippines (O)	illegal import of prepared dishes from the Philippines	seizure	distribution restricted to notifying country	undecided
	prepared dishes and snacks	2006-07-06	2006.BNT	food	information	official control on the market	Italy	Italy (D), Philippines (O)	illegal import of sausages from the Philippines	seizure	distribution restricted to notifying country	undecided
	meat and meat products (other than poultry)	2009-07-31	2009.1008	food	information	official control on the market	Italy	Italy (D), Philippines (O)	illegal import of various meat products from the Philippines	withdrawal from the market	distribution restricted to notifying country	undecided
	prepared dishes and snacks	2006-07-06	2006.BNQ	food	information	official control on the market	Italy	Italy (D), Philippines (O)	illegal import of various meat products from the Philippines	seizure	distribution restricted to notifying country	undecided
	nuts, nut products and seeds	2012-08-30	2012.BSZ	food	border rejection	border control - consignment detained	United Kingdom	China (O), Philippines (O), Singapore, United Kingdom	improper health certificate(s) for peanut butter crisp from China, via the Philippines	destruction	no distribution	not serious
	other food product / mixed	2010-03-24	2010.0377	food	information	border control - consignment released	Netherlands	Netherlands, Philippines (O), Switzerland (D)	unauthorised import of various products of animal origin from the Philippines		no distribution	undecided
	other food product / mixed	2008-07-17	2008.BCP	food	border rejection	border control - consignment detained	Cyprus	Cyprus, Philippines (O)	unauthorised operator and absence of health certificate(s) for various food products from the Philippines	re-dispatch	no distribution	undecided
Version 1.9 | Cookie policy | Top

## Sheet: Malaysia
	RASFF Portal
	Search result: 4 notifications
	Created on 15.02.2021
	Search criteria | Notified from 01/01/2000 | Notified till 31/12/2020 | Hazard category adulteration / fraud | Country Malaysia (MY)
	product category	date	reference	product type	notification type	notification basis	notified by	countries concerned	subject	action taken	distribution status	risk decision
	crustaceans and products thereof	2004-02-04	2004.AHV	Food	information	border control - consignment detained	Italy	Italy, Malaysia (O)	absence of health certificate(s) for frozen prawns from Malaysia	re-dispatch		undecided
	feed materials	2012-07-12	2012.BLM	feed	border rejection	border control - consignment detained	Spain	China (O), Malaysia (D), Spain (D)	attempt to illegally import (non-approved third country) fish meal from China	re-dispatch	no distribution	not serious
	meat and meat products (other than poultry)	2007-11-07	2007.CNO	food	information	border control - consignment released	Cyprus	Cyprus, Italy, Malaysia (O)	illegal trade of frozen pork tender loins with falsified Italian health mark, dispatched from Malaysia	seizure	distribution restricted to notifying country	undecided
	poultry meat and poultry meat products	2007-11-26	2007.CRX	food	information	border control - consignment detained	Germany	Brazil (O), Germany, Malaysia (D)	bad temperature control of and fraudulent take-over declaration for frozen chicken fillets from Brazil	re-dispatch	no distribution	undecided
Version 1.9 | Cookie policy | Top

## Sheet: Myanmar
	RASFF Portal
	Search result: 5 notifications
	Created on 15.02.2021
	Search criteria | Notified from 01/01/2000 | Notified till 31/12/2020 | Hazard category adulteration / fraud | Country Myanmar (MM)
	product category	date	reference	product type	notification type	notification basis	notified by	countries concerned	subject	action taken	distribution status	risk decision
	cereals and bakery products	2019-08-22	2019.3008	food	border rejection	border control - consignment detained	Poland	Myanmar (O), Poland	improper certified analytical report (result exceeds legal limit for aflatoxin B1) for parboiled brown rice from Myanmar	physical/chemical treatment	product not (yet) placed on the market	undecided
	cereals and bakery products	2019-09-02	2019.3230	food	border rejection	border control - consignment detained	Poland	Commission Services, Myanmar (O), Poland	improper certified analytical report (result exceeds legal limit for aflatoxin B1) for parboiled brown rice from Myanmar	physical/chemical treatment	product not (yet) placed on the market	not serious
	cocoa and cocoa preparations, coffee and tea	2018-10-23	2018.2988	food	information for attention	official control on the market	Norway	Myanmar (O), Norway (D)	illegal import (milk ingredient) of instant tea-mix from Myanmar	destruction	distribution restricted to notifying country	not serious
	cocoa and cocoa preparations, coffee and tea	2018-10-26	2018.3040	food	information for attention	official control on the market	Norway	Myanmar (O), Norway (D)	illegal import (milk ingredient) of instant coffee mix from Myanmar	destruction	distribution restricted to notifying country	not serious
	crustaceans and products thereof	2014-04-28	2014.ARW	food	border rejection	border control - consignment detained	United Kingdom	Commission Services, Myanmar (O), United Kingdom	fraudulent health certificate(s) for and prohibited substance chloramphenicol (0.32 µg/kg - ppb) in frozen dried shrimp mix from Myanmar	physical/chemical treatment	product not (yet) placed on the market	undecided
Version 1.9 | Cookie policy | Top
